# Supplementary material for: Photobiomodulation with Blue Light on Wound Healing: A Scoping Review
Source: Life (Basel). 2023 Feb 18;13(2):575. doi: 10.3390/life13020575 (PMC9959862; doi:10.3390/life13020575)
Supplement: Supplementary file 1 [file life-13-00575-s001.zip]

Archive with 1 entries (1 files):
- life-2228613-supplementary.pdf
